# Supplementary material for: Optical Coherence Tomographic Features and Prognosis of Pneumatic Displacement for Submacular Hemorrhage
Source: PLoS One. 2016 Dec 19;11(12):e0168474. doi: 10.1371/journal.pone.0168474 (PMC5167395; doi:10.1371/journal.pone.0168474)
Supplement: S1 Appendix — (XLSX) [file pone.0168474.s001.xlsx]

## Sheet: Sheet1
case	gender	dur_Ds	age	DM	HTN	anticoagulant	dur_Sx	BCVA_first	BCVA_second	BCVA_final	Diagnosis	SMH size	IS/OS disruption	distance from fovea	ELM disruption	macular thick	SMH thick	reflectance	SMH size in disc	BCVA delta	gas	pre-treatment
1	1	19	80	1	1	0	14	0.8	0.7	0.7	2	267	1	1723	1	63	46	140	5.84	-0.1	2	1
2	0	43	73	0	0	0	30	2	1.7	1.7	1								8.19	-0.3	1	1
3	0	36	86	0	1	0	40	1.3	1.2	1	1								11.41	-0.3	1	0
4	1	66	75	0	1	1	14	0.7	0.3	0.3	2	152	2	1337	1	94	80	201	9.16	-0.4	2	1
5	0	0	72	0	1	0	14	0.4	0.3	0.2	2	115	1	2242	1	156	153	161.25	8	-0.2	1	1
6	1	0	71	0	0	0	40	1.4	1	1	2	121.5	2	1617	1	187	113	195.25	16.95	-0.4		0
7	1	56	70	0	1	0	5	2	0.4	0.2	2	51	2	2534	2	98	374.5	159.5	11.76	-1.8	2	1
8	0	21	80	0	0	0	10	2	1.5	1.4	1	0	2	3733	2	112	295		39.33	-0.6	1	1
9	1	0	73	0	1	1	6	0.4	0.4	0.2	2	451.5	1	2876	2	162	112	140.75	21.62	-0.2	1	0
10	0	0	72	1	1	1	7	0.8	1.6	1.3	2	110	2	812	1	178	35	179.5	10.1	0.5	1	0
11	0	23	85	1	1	0	15	2	1.7	1.7	1	360	2	4327	2	158	1106.5	212	3.26	-0.3	2	1
12	1	96	70	0	1	1	15	0.5	0.4	0.2	2	285.5	1	1420	1	84	45.5	190.25	3.39	-0.3	1	1
13	1	55	63	0	0	0	5	1	0.4	0.4	2	295	1	1619	1	78	45	152.75	5.81	-0.6	1	1
14	1	0	63	0	1	1	21	0.7	0.7	0.3	2	258	1	1576	1	143.5	106.5	245.75	23.65	-0.4	1	0
15	1	15	64	1	1	0	1	0.5	0	0	2								17.47	-0.5		1
16	0	0	79	0	1	0	30	1.6	1.5	1.5	1	0	2	1919	2	0	450		18.22	-0.1		0
17	0	48	62	1	1	0	7	1	0.7	0.7	2	159.5	1	2587	2	113	218	128.25	6.33	-0.3		1
18	1	19	64	0	0	0	3	1.3	0.15	0.1	2	211	2	869	1	105	54	131.75	3.27	-1.2		1
19	1	0	78	0	0	0	9	0.7	0.2	0.2	1	70	2	2500	1	118	351.5	146.75	17.05	-0.5	2	0
20	1	0	74	0	0	1	6	1.7	0.7	0.4	2								19.9	-1.3	2	0
21	0	6	76	0	1	0	5	0.7	1	0.4	2	212	1	1629	1	123	353	150.25	5.52	-0.3	1	1
22	0	1	72	1	0	1	10	0.7	0.4	0.7	1								8.98	0	2	1
23	0	4	79	0	0	0	30	2	0.7	0.3	1								20.8	-1.7		1
24	1	26	66	0	0	0	45	1	1.3	1	2	345	1	1579	1	45	56	189.5	14.13	0	1	1
25	0	49	57	0	0	1	7	1	0.3	0.1	2	194	1	2200	1	196			28.13	-0.9	2	1
26	1	32	61	1	1	1	30	0.5	0.5	0.4	2	120	1	393	1	68	36	151	6.78	-0.1	1	1
27	0	35	76	0	0	0	3	0.5	0.15	0.1	2	191.5	1	1402	1	171.5	67.5	67.25	3.21	-0.4	1
28	0	28	60	0	0	0	30	1.5	0.8	0.5	1								21.7	-1	2	1
29	1	0	69	0	0	0	7	0.5	0.15	0.1	2	462	1	1874	1	111	0		14.82	-0.4	1
30	1	24	69	0	1	0	14	1.5	1.4	1.4	2								14.09	-0.1	2	1
31	1	0	73	0	1	0	16	0.5	0.2	0.1	2								16.46	-0.4	2	0
32	1	2	67	0	0	0	10	0.5	0.2	0.15	2	215	1	1136	1	110.5	19	182.75	6.39	-0.35	1	1
33	1	0	64	0	1	0	10	0.8	0.1	0.1	2	181	1	738	1	232	290	117.75	10.57	-0.7	1	0
34	0	1	94	0	1	0	40	2	2	2	1	412.5	2	2480	2	102	10	195.5	25.91	0	1	1
35	0	0	55	0	0	0	3	0.8	0.7	0.6	2	330	2	823	2	140	0	154.5	2.1	-0.2	2	0
36	1	0	72	1	1	1	30	1.4	0.15	0	2	682	1	1523	1	159	30	117	7.78	-1.4	2	0
37	1	63	72	0	1	1	14	1	1.6	1.7	2	312	1	1042	2	128	137	135	8.38	0.7	1	1
